# Supplementary material for: The Affect Misattribution in the Interpretation of Ambiguous Stimuli in Terms of Warmth vs. Competence: Behavioral Phenomenon and Its Neural Correlates
Source: Brain Sci. 2022 Aug 17;12(8):1093. doi: 10.3390/brainsci12081093 (PMC9406116; doi:10.3390/brainsci12081093)
Supplement: Supplementary file 1 [file brainsci-12-01093-s001.zip]

Archive with 2 entries (2 files):
- supplementary File S1.xlsx
- supplementary File S2.pdf
